# Supplementary material for: Enterococcus faecalis YM0831 suppresses sucrose-induced hyperglycemia in a silkworm model and in humans
Source: Commun Biol. 2019 May 2;2:157. doi: 10.1038/s42003-019-0407-5 (PMC6497652; doi:10.1038/s42003-019-0407-5)
Supplement: Supplementary file 4 — Supplementary Data 1 [file 42003_2019_407_MOESM4_ESM.xlsx]

## Sheet: Figure 1b
20160615
	10% Sucrose diet								Average	SD	N	SEM	t-test
1	Control	245	389	291	288	371	368	366	331.143	55.3818	7	20.9323
2	6.3% YM0831	256	281	338	288	279	308	280	290	26.1087	7	9.86818	0.100755
3	12.5% YM0831	272	225	246	279	222	106	245	227.857	57.8487	7	21.8648	0.00515202
4	25% YM0831	216	216	192	190	201	274	139	204	40.3361	7	15.2456	0.000359949

## Sheet: Figure 1c
20160315
									Average	SD	t-test	N	SEM
10% Sucrose diet	Control	277	291	269	262	246	236	245	260.857	19.6929		7	7.43128
	YM0831 (0831-07)	121	179	158	163	174	137	146	154	20.672	1.99087e-07	7	7.80077
10% Glucose diet	Control	420	451	417	442	403	430	447	430	17.6635		7	6.66548
	YM0831 (0831-07)	320	376	344	371	362	338	344	350.714	19.889	2.17674e-06	7	7.50527

## Sheet: Figure 1d
20160615
	10% Sucrose diet
																Average	SD	N	SEM	t-test
	Control	325	266	292	266	254	271	344	245	389	291	288	371	368	366	309.714	49.4313	14	13.2111
	12.5% YM0831 (viable)	315	267	163	252	272	328	242	272	225	246	279	222	106	245	245.286	56.7849	14	15.1764	0.00358446
	12.5% YM0831 (autoclaved)	318	316	356	202	286	327	316	349	168	300	292	297	239	268	288.143	53.4759	14	14.292	0.277858
												average	SD	N	SEM	t-test
											10% Sucrose	309.714	49.4313	14	13.2111
											12.5% 生菌	245.286	56.7849	14	15.1764	0.00358446
											12.5% 死菌	288.143	53.4759	14	14.292	0.277858

## Sheet: Figure 1e
20160616
	10% Sucrose diet								average	SD	N	SEM	t-test	t-test (vs YM0831 viable)
	Control	481	519	442	526	449	500	516	490.429	34.1021	7	12.8894
	25% YM0831 (viable)	324	478	387	461	361	369	383	394.714	55.2652	7	20.8883	0.00211181
	25% YM0831 (autoclaved)	399	492	453	444	487	443		453	33.9823	6	13.8732	0.0737826	0.0468449

## Sheet: Figure 2a
20160601 Matsumoto Y
	25 µ in intestinal tract
Glucose (mg/dL)
	Glucose (100 mg/ml)	Glucose (100 mg/ml)
Time (min)	-	E. faecalis (YM0831: 0831-07)
0	0	0
5	32	17
10	39	24
30	50	37
60	62	64
Sample
	Glucose (100 mg/ml)	Glucose (100 mg/ml)
Time (min)	-	E. faecalis (YM0831: 0831-07)
0	0	0
5	64	34
10	78	48
30	100	74
60	124	128

## Sheet: Figure 2b
20160624 Matsumoto Y
Incubation time 5 min
Glucose (100 mg/ml)
+	Sample 1	Sample 2	Sample 3	Sample 4	Average	SD	N	SEM	t-test (vs (-))	t-test (vs viable)
(-)	96	70	104	60	82.5	20.8726	4	10.4363
E. faecalis (0831-07)(250 mg/ml)	54	42	50		48.6667	6.1101	3	3.53185	0.0446243
Heat-killed E. faecalis (0831-07)(250 mg/ml)	68	64	72		68	4	3	2.31214	0.298378	0.0101427

## Sheet: Figure 2c
20170304 Matsumoto Y
Time course exp.
Time	Control	0831-07 (62.5 mg/ml)
0	0	0
10	54.2	0.6
20	74	1.4
60	119.3	7.9

## Sheet: Figure 2d
20161031 Matsumoto Y
Caco-2
		mg/ml				Average
1	PBS	0	77.467	117.392	82.208	92.3557
2	0831-07 (live)	31.25	34.995	38.425	37.401	36.9403
3	0831-07 (live)	62.5	20.555	13.809	4.502	12.9553
4	0831-07 (live)	125	2.885	2.685	4.403	3.32433
5	0831-07 (live)	250	0.841	2.424	7.969	3.74467
								N = 3
Activity (%)		mg/ml				Average (%)	SD	SEM	t-test (vs PBS)
1	PBS	0	83.879	127.109	89.0124	100	23.6166	13.6355
2	0831-07 (live)	31.25	37.8916	41.6055	40.4967	39.9979	1.90653	1.10077	0.0118166
3	0831-07 (live)	62.5	22.2563	14.952	4.87463	14.0277	8.72765	5.03906	0.0040925
4	0831-07 (live)	125	3.12379	2.90724	4.76744	3.59949	1.01725	0.587328	0.00211915
5	0831-07 (live)	250	0.91061	2.62464	8.6286	4.05461	4.05283	2.33997	0.00226973

## Sheet: Figure 2e
20161031 Matsumoto Y								N = 3
Activity (%)						Average (%)	SD	SEM	t-test (vs PBS)	t-test (vs live)
	PBS	0	83.879	127.109	89.0124	100	23.6166	13.6355
	0831-07 (viable)	62.5	22.2563	14.952	4.87463	14.0277	8.72765	5.03906	0.0040925
	0831-07 (autoclaved)	62.5	106.466	47.5683	78.7445	77.5928	29.4655	17.0124	0.362145	0.023113

## Sheet: Figure 2f
20170602 Matsumoto Y
Cytotoxicity test
	Time	Sample					Average	SD	N	SEM
Control	0	107	103	102	94	94	100	5.78792	5	2.58389
	10	104	110	108	100	94	103.2	6.41872	5	2.8655
	20	98	99	111	106	104	103.6	5.31977	5	2.3749
	30	115	100	115	88	119	107.4	13.0499	5	5.82585
	Time
YM0831: 0831-07 (62.5 mg/ml)	0	107	103	102	94	94	100	5.78792	5	2.58389
	10	108	120	109	121	110	113.6	6.34823	5	2.83403
	20	89	103	115	110	113	106	10.5357	5	4.70342
	30	107	102	100	92	98	99.8	5.49545	5	2.45333
	Time
20% EtOH	0	107	103	102	94	94	100	5.78792	5	2.58389
	10	11	13	12	20	7	12.6	4.72229	5	2.10816
	20	2	7	19	1	2	6.2	7.52994	5	3.36158
	30	19	9	25	17	18	17.6	5.72713	5	2.55675

[truncated: 18 more sheets: Figure 3b, Figure 3c, Figure 3d, Figure 3g, Figure 3h, Figure 5, Figure 6, Supplementary Figure 2, Supplementary Figure 3b, Supplementary Figure 3c, Supplementary Figure 3d, Supplementary Figure 4a, Supplementary Figure 4b, Supplementary Figure 4c, Supplementary Figure 4d, Supplementary Figure 5, Supplementary Figure 6, Supplementary Figure 7]
